# Supplementary material for: Hydrodynamics of Intravitreal Injections into Liquid Vitreous Substitutes
Source: Pharmaceutics. 2019 Aug 1;11(8):371. doi: 10.3390/pharmaceutics11080371 (PMC6723562; doi:10.3390/pharmaceutics11080371)
Supplement: Supplementary file 1 [file pharmaceutics-11-00371-s001.zip]

Archive with 1 entries (1 files):
- pharmaceutics-537668-supplementary.mp4
